# Supplementary material for: Genomic Detection of the Emerging, Highly Pathogenic HIV-1 Subtype D in Bahia, Northeast Brazil
Source: Viruses. 2023 Jul 29;15(8):1650. doi: 10.3390/v15081650 (PMC10458544; doi:10.3390/v15081650)
Supplement: Supplementary file 1 [file viruses-15-01650-s001.zip]

Archive with 1 entries (1 files):
- viruses-2454914-supplementary.pdf
